# Supplementary material for: Additive Bayesian network analysis of the relationship between bovine respiratory disease and management practices in dairy heifer calves at pre-weaning stage
Source: BMC Vet Res. 2021 Nov 23;17:360. doi: 10.1186/s12917-021-03018-1 (PMC8609815; doi:10.1186/s12917-021-03018-1)
Supplement: Supplementary file 3 — Additional file 3. Details of parameters for variables in univariate generalised linear model (GLM) and generalised linear mixed model (GLMM) for bovine respiratory disease (BRD) in pre-weaned calves. The original farm of each calf was regarded as a random effect in the GLMM. [file 12917_2021_3018_MOESM3_ESM.xlsx]

## Sheet: Supplementary Table 1
		Additional file 3: Details of parameters for variables in univariate generalised linear model (GLM) and generalised linear mixed model (GLMM) for bovine respiratory disease (BRD) in pre-weaned calves. The original farm of each calf was regarded as a random effect in the GLMM.
					GLM			GLMM
				Percentage	Coefficient [95% confidence interval]			Coefficient [95% confidence interval]
		Colostrum	No	54.8% (345 / 629)	reference	p <0.01		reference	p <0.01
			Yes	41.6% (1064 / 2556)	-0.53 [-0.71; 0.7]			-0.44 [-0.64; 0.79]
		TP	(g/dl)		-0.39 [-0.46; 0.73]	p <0.01		-0.35 [-0.43; 0.76]	p <0.01
		Parity	primiparous	46.0% (411 / 893)	reference			reference
			parous	43.5% (998 / 2292)	-0.1 [-0.26; 1.06]	p = 0.21		-0.13 [-0.29; 1.03]	p = 0.10
		Introduction weight	(kg)		-0.14 [-0.21; 0.93]	p <0.01		-0.14 [-0.22; 0.93]	p <0.01
		ADG	(kg)		-0.5 [-0.58; 0.65]	p <0.01		-0.49 [-0.57; 0.66]	p <0.01
		Season	Autumn	45.1% (350 / 776)	reference			reference
			Winter	56.4% (456 / 808)	0.49 [0.29; 1.99]	p <0.01		0.53 [0.33; 2.07]	p <0.01
			Spring	43.9% (348 / 792)	0.03 [-0.17; 1.25]	p = 0.79		0.07 [-0.14; 1.31]	p = 0.51
			Summer	31.5% (255 / 809)	-0.54 [-0.74; 0.71]	p <0.01		-0.54 [-0.75; 0.72]	p <0.01
		Note: TP = total protein; ADG = average daily gain
